# Supplementary material for: Identification of a Chlorophyll-Deficient Mutant in Maize Associated with Exogenous Vector Insertion
Source: Plants (Basel). 2026 Jan 15;15(2):266. doi: 10.3390/plants15020266 (PMC12844738; doi:10.3390/plants15020266)
Supplement: Supplementary file 1 [file plants-15-00266-s001.zip]

Archive with 1 entries (1 files):
- plants-3943841-supplementary.pdf
